# Supplementary material for: Caries Prevalence Associated with Oral Health-Related Behaviors among Romanian Schoolchildren
Source: Int J Environ Res Public Health. 2021 Jun 17;18(12):6515. doi: 10.3390/ijerph18126515 (PMC8296518; doi:10.3390/ijerph18126515)
Supplement: Supplementary file 1 [file ijerph-18-06515-s001.zip]

Archive with 1 entries (1 files):
- ijerph-1266874-supplementary.pdf
